# Supplementary material for: Quantifying variations associated with dental caries reveals disparity in effect allele frequencies across diverse populations
Source: BMC Genom Data. 2024 Jun 3;25:50. doi: 10.1186/s12863-024-01215-z (PMC11149341; doi:10.1186/s12863-024-01215-z)
Supplement: Supplementary file 2 — Supplementary Material 2 [file 12863_2024_1215_MOESM2_ESM.xlsx]

## Sheet: Supp. Table-1
Suplementray Table 1: The variants associated with Dental caries selected from GWAS catelog
riskAllele	pValue	Risk Frequency	beta	mappedGenes	traitName	locations	References
rs17226825	7e-08	NR	1.42 unit decrease	APTX	Permanent dental caries (decayed and filled teeth)	9:33010339	Alotaibi et al., 2021
rs6708025	1e-07	NR	3.0 unit decrease	-	Permanent dental caries (decayed and filled teeth)	-	Alotaibi et al., 2021
rs11686767	3e-07	NR	0.63 unit decrease	PAPOLG	Permanent dental caries (decayed and filled teeth)	2:60762993	Alotaibi et al., 2021
rs288547958	7e-07	NR	176.0 unit decrease	-	Permanent dental caries (decayed and filled teeth)	-	Alotaibi et al., 2021
rs73753796	1e-06	NR	2.91 unit decrease	MAP3K7,MIR4643	Permanent dental caries (decayed and filled teeth)	6:91480358	Alotaibi et al., 2021
rs111979811	1e-06	NR	2.07 unit decrease	MGAM	Permanent dental caries (decayed and filled teeth)	7:141958400	Alotaibi et al., 2021
rs11082098	3e-07	0.0558	1.032 unit increase	-	Pit-and-Fissure caries	18:38618768	Zeng et al., 2014
rs5967638	1e-06	0.0665	2.019 unit increase	SFR1P2,MIR1321	Pit-and-Fissure caries	X:85840734	Zeng et al., 2014
rs12850804	2e-06	0.1345	0.7501 unit increase	CCDC160,LARP1BP3	Pit-and-Fissure caries	X:134211258	Zeng et al., 2014
rs11822667	4e-06	0.0546	1.6601 unit increase	SIK3	Pit-and-Fissure caries	11:127590676	Zeng et al., 2014
rs17736906	2e-06	0.1558	0.7446 unit decrease	HAUS6P3,LINC02854	Pit-and-Fissure caries	7:53914933	Zeng et al., 2014
rs12542759	4e-06	0.2881	0.8026 unit increase	EFR3A,OC90	Pit-and-Fissure caries	8:132022590	Zeng et al., 2014
rs10958998	4e-06	0.0289	1.194 unit decrease	PTPRD	Pit-and-Fissure caries	9:10275798	Zeng et al., 2014
rs758569	4e-06	0.3616	0.8017 unit increase	PDZD8,EMX2OS	Pit-and-Fissure caries	10:117433642	Zeng et al., 2014
rs17013524	9e-06	0.0578	1.833 unit decrease	CNTN4	Pit-and-Fissure caries	3:2381443	Zeng et al., 2014
rs13273891	2e-06	0.1933	0.953 unit increase	FAM110B	Pit-and-Fissure caries	8:58073900	Zeng et al., 2014
rs17236529	2e-09	0.0344	1.7754 unit increase	KPNA4	Pit-and-Fissure caries	3:160508519	Zeng et al., 2014
rs197480	4e-06	0.0394	1.428 unit increase	HIVEP2,ADGRG6	Pit-and-Fissure caries	6:142749368	Zeng et al., 2014
rs7121800	7e-06	0.3458	0.7138 unit increase	MPPED2	Pit-and-Fissure caries	11:30543030	Zeng et al., 2014
rs9788927	2e-06	0.1481	1.019 unit decrease	-	Pit-and-Fissure caries	16:7879826	Zeng et al., 2014
rs9504361	6e-06	0.4504	1.156 unit increase	EXOC2	Pit-and-Fissure caries	6:577820	Zeng et al., 2013
rs2022068	7e-06	0.3926	1.1831 unit increase	PVALB	Pit-and-Fissure caries	22:36803762	Zeng et al., 2013
rs17145638	2e-07	0.1169	2.329 unit decrease	BCOR	Pit-and-Fissure caries	X:40026377	Zeng et al., 2013
rs10486722	7e-06	0.3349	1.215 unit increase	INHBA-AS1	Pit-and-Fissure caries	7:41772310	Zeng et al., 2013
rs9311745	5e-06	0.0466	2.9914 unit increase	FHIT	Pit-and-Fissure caries	3:60016099	Zeng et al., 2013
rs6560397	2e-07	0.4671	1.289 unit decrease	PIP5K1B	Pit-and-Fissure caries	9:68856996	Zeng et al., 2013
rs2046315	7e-07	0.1322	1.871 unit increase	RPSAP74	Pit-and-Fissure caries	8:89198871	Zeng et al., 2013
rs6806253	6e-06	0.8295	1.5595 unit decrease	LINC01565,TMED10P2	Pit-and-Fissure caries	3:128563854	Zeng et al., 2013
rs80177293	8e-10	NR	2.91 unit decrease	-	Primary dental caries (decayed and filled teeth)	-	Alotaibi et al., 2021
rs113021760	3e-09	NR	2.67 unit decrease	-	Primary dental caries (decayed and filled teeth)	-	Alotaibi et al., 2021
rs75833698	5e-08	NR	2.17 unit decrease	-	Primary dental caries (decayed and filled teeth)	-	Alotaibi et al., 2021
rs16948495	5e-08	NR	2.15 unit decrease	-	Primary dental caries (decayed and filled teeth)	-	Alotaibi et al., 2021
rs75459295	6e-08	NR	2.26 unit decrease	EGLN3	Primary dental caries (decayed and filled teeth)	14:34297894	Alotaibi et al., 2021
chr9:35753170	2e-07	NR	2.27 unit decrease	-	Primary dental caries (decayed and filled teeth)	-	Alotaibi et al., 2021
rs1065489	8e-08	0.783	-	CFH	Pediatric dental caries (decayed, missing and filled teeth >5)	1:196740644	Borgio et al., 2022
rs984066	4e-06	0.562	-	DPP10	Pediatric dental caries (decayed, missing and filled teeth >5)	2:115526092	Borgio et al., 2022
rs17683306	4e-06	0.729	-	FSTL4	Pediatric dental caries (decayed, missing and filled teeth >5)	5:133316589	Borgio et al., 2022
rs1939749	5e-06	0.587	-	SLC22A24	Pediatric dental caries (decayed, missing and filled teeth >5)	11:63143377	Borgio et al., 2022
rs12579350	4e-06	0.761	-	ANO2	Pediatric dental caries (decayed, missing and filled teeth >5)	12:5687935	Borgio et al., 2022
rs4764039	2e-08	0.609	-	GRIN2B	Pediatric dental caries (decayed, missing and filled teeth >5)	12:13911527	Borgio et al., 2022
rs1493892	5e-06	0.5	-	ADAMTS18,LINC02131	Pediatric dental caries (decayed, missing and filled teeth >5)	16:77511185	Borgio et al., 2022
rs76823412	2e-06	NR	4.806 Z score increase	Metazoa_SRP,MTND2P7	Early childhood caries	8:133678327	Orlova et al., 2022
rs74470773	4e-06	NR	4.589 Z score decrease	LINC01811,PDCD6IP	Early childhood caries	3:33916591	Orlova et al., 2022
rs1044956	5e-06	NR	4.551 Z score increase	OSBPL3	Early childhood caries	7:24815146	Orlova et al., 2022
rs9889096	6e-06	NR	4.541 Z score decrease	TMF1P1,ERCC4	Early childhood caries	16:13481286	Orlova et al., 2022
rs563135	6e-06	NR	4.532 Z score decrease	RNU7-165P,TCF7L2	Early childhood caries	10:113308140	Orlova et al., 2022
rs7325099	7e-06	NR	4.485 Z score increase	LNX2,RNU6-63P	Early childhood caries	13:27530359	Orlova et al., 2022
rs8091366	8e-06	NR	4.476 Z score increase	AQP4-AS1,CHST9	Early childhood caries	18:27135654	Orlova et al., 2022
rs9685188	6e-09	0.31	5.829 unit increase	IGFBP7-AS1	Primary dental caries (decayed and filled teeth)	4:57200000	Zou et al., 2023
rs3862191	3e-08	0.17	5.547 unit increase	UBE2U,RNU7-62P	Primary dental caries (decayed and filled teeth)	1:64287822	Zou et al., 2023
rs11592458	4e-07	0.12	5.064 unit increase	CUBN	Primary dental caries (decayed and filled teeth)	10:17011180	Zou et al., 2023
rs1497945	5e-07	0.35	5.03 unit increase	Y_RNA,TLL1	Primary dental caries (decayed and filled teeth)	4:166122317	Zou et al., 2023
rs1978471	8e-07	0.18	4.942 unit increase	RPSAP58	Primary dental caries (decayed and filled teeth)	19:23842124	Zou et al., 2023
rs10486187	5e-06	0.0897	1.886 unit decrease	UMAD1	Smooth-surface caries	7:7739693	Zeng et al., 2014
rs16882396	2e-06	0.015	1.1568 unit decrease	TMEM178B	Smooth-surface caries	7:141188521	Zeng et al., 2014
rs1488864	1e-06	0.0932	1.295 unit increase	SMPD1,CAVIN3	Smooth-surface caries	11:6321099	Zeng et al., 2014
rs16954776	9e-07	0.0156	5.1206 unit decrease	IPO5,FARP1	Smooth-surface caries	13:98048363	Zeng et al., 2014
rs17124372	2e-06	0.0241	5.1975 unit decrease	BPIFA3,BPIFA4P	Smooth-surface caries	20:33210631	Zeng et al., 2014
rs4654438	2e-06	0.4593	1.6269 unit decrease	LINC01777,LINC01646	Smooth-surface caries	1:4499841	Zeng et al., 2014
rs12037343	3e-06	0.0609	2.2172 unit increase	-	Smooth-surface caries	1:218758563	Zeng et al., 2014
rs10495332	8e-06	0.0227	4.119 unit decrease	SIPA1L2	Smooth-surface caries	1:232620280	Zeng et al., 2014
rs10176394	2e-06	0.1431	1.7701 unit decrease	ARHGAP15	Smooth-surface caries	2:143338805	Zeng et al., 2014
rs4016429	2e-06	0.0157	4.564 unit decrease	RBMS3	Smooth-surface caries	3:28923310	Zeng et al., 2014
rs3732783	9e-06	0.0582	1.8772 unit decrease	DRD3	Smooth-surface caries	3:114171942	Zeng et al., 2014
rs6818964	7e-07	0.022	5.63 unit increase	ANKRD17	Smooth-surface caries	4:73104747	Zeng et al., 2014
rs9471075	1e-06	0.0247	5.25 unit decrease	KIF6	Smooth-surface caries	6:39339256	Zeng et al., 2014
rs3798305	7e-06	0.0103	4.8339 unit increase	RNASET2	Smooth-surface caries	6:166949985	Zeng et al., 2014
rs6953213	6e-06	0.0429	2.4305 unit increase	COL28A1,C1GALT1	Smooth-surface caries	7:7273854	Zeng et al., 2014
rs215738	8e-06	0.0321	3.778 unit decrease	PDE1C	Smooth-surface caries	7:32404823	Zeng et al., 2014
rs17169807	4e-06	0.0787	2.5493 unit decrease	BBS9	Smooth-surface caries	7:33141626	Zeng et al., 2014
rs17128007	7e-06	0.021	4.7991 unit increase	SH2D4A	Smooth-surface caries	8:19225642	Zeng et al., 2014
rs16867579	1e-06	0.0155	8.4163 unit decrease	NACA4P	Smooth-surface caries	8:101363039	Zeng et al., 2014
rs7138744	3e-06	0.3386	1.4071 unit decrease	INTS13,ITPR2	Smooth-surface caries	12:26853027	Zeng et al., 2014
rs17826057	3e-07	0.0503	2.65 unit increase	IRAK3	Smooth-surface caries	12:66239384	Zeng et al., 2014
rs2877649	2e-06	0.0339	0.1877 unit increase	CMA1,SDR39U1	Smooth-surface caries	14:24484796	Zeng et al., 2014
rs10143866	2e-06	0.117	1.472 unit decrease	PTGER2,TXNDC16	Smooth-surface caries	14:52417637	Zeng et al., 2014
rs17111530	1e-06	0.0667	2.529 unit decrease	TSHR	Smooth-surface caries	14:81132568	Zeng et al., 2014
rs1064524	2e-07	0.0485	0.5404 unit increase	ITGAL	Smooth-surface caries	16:30481502	Zeng et al., 2014
rs17088439	3e-06	0.0434	2.2772 unit decrease	-	Smooth-surface caries	18:73854856	Zeng et al., 2014
rs6076960	6e-06	0.475	1.2722 unit increase	TARDBPP1	Smooth-surface caries	20:6205510	Zeng et al., 2014
rs6120141	3e-06	0.0252	5.0772 unit decrease	BPIFA2	Smooth-surface caries	20:33180849	Zeng et al., 2014
rs2677780	2e-06	0.9356	6.3471 unit decrease	PROM1	Smooth-surface caries	4:16020917	Zeng et al., 2013
rs2010809	2e-06	0.9883	14.0668 unit decrease	RNU6-743P	Smooth-surface caries	20:43362961	Zeng et al., 2013
rs2032381	4e-06	0.9212	5.6947 unit decrease	MTND4LP18	Smooth-surface caries	11:81524108	Zeng et al., 2013
rs649057	8e-06	0.05057	6.806 unit increase	STX17-AS1	Smooth-surface caries	9:99472041	Zeng et al., 2013
rs2078454	6e-06	0.2094	3.603 unit decrease	OPCML	Smooth-surface caries	11:133251042	Zeng et al., 2013
rs723794	6e-07	0.2686	3.645 unit increase	ZNF827,Y_RNA	Smooth-surface caries	4:145954399	Zeng et al., 2013
rs11134654	2e-07	0.1735	4.6139 unit increase	GABRP	Smooth-surface caries	5:170813419	Zeng et al., 2013
rs1079204	2e-06	0.0378	8.4526 unit increase	AAMP	Smooth-surface caries	2:218265791	Zeng et al., 2013
rs10429371	3e-06	0.2142	3.8 unit increase	-	Smooth-surface caries	8:88981259	Zeng et al., 2013
rs1934620	8e-06	0.8656	4.2462 unit decrease	KCNH1	Smooth-surface caries	1:210724921	Zeng et al., 2013
rs10111661	2e-06	NR	-	-	Dental caries	8:20479062	Shaffer et al., 2013
rs399593	9e-09	NR	-	LYZL2	Dental caries	10:30623101	Shaffer et al., 2013
rs848452	2e-06	NR	-	PHTF2,DDX3ILA1	Dental caries	7:77967495	Shaffer et al., 2013
rs10242311	6e-07	NR	-	ATXN7L1	Dental caries	7:105633273	Shaffer et al., 2013
rs1429138	2e-07	NR	-	MIR548G,PRMT5P1	Dental caries	4:147361190	Shaffer et al., 2013
rs3896439	2e-08	NR	-	LINC01646,AJAP1	Dental caries	1:4608610	Shaffer et al., 2013
rs9308447	5e-07	NR	-	SPSB1,LINC02606	Dental caries	1:9372331	Shaffer et al., 2013
rs10180496	1e-07	NR	-	TRIB2	Dental caries	2:12828774	Shaffer et al., 2013
rs1204798	2e-06	NR	-	NT5DC1	Dental caries	6:116222684	Shaffer et al., 2013
rs3788848	3e-06	NR	-	ELF4	Dental caries	X:130065837	Shaffer et al., 2013
rs2531154	9e-07	NR	-	PROM1	Dental caries	4:16016701	Shaffer et al., 2013
rs12602978	7e-07	NR	-	RPL34P31	Dental caries	17:27240054	Shaffer et al., 2013
rs2829459	3e-06	NR	-	LINC01692	Dental caries	21:24907037	Shaffer et al., 2013
rs357894	4e-06	NR	-	DYM	Dental caries	18:49053600	Shaffer et al., 2013
rs2875517	3e-06	NR	-	PCDH9	Dental caries	13:67122013	Shaffer et al., 2013
rs3114018	7e-08	NR	-	ABCG2	Dental caries	4:88143429	Shaffer et al., 2013
rs7552806	3e-06	NR	-	NFASC	Dental caries	1:204814890	Shaffer et al., 2013
rs735539	4e-06	NR	-	IL17D	Dental caries	13:20705895	Shaffer et al., 2013
rs931608	1e-06	NR	-	ZNF98	Dental caries	19:22431320	Shaffer et al., 2013
rs2441755	4e-06	NR	-	CTNNA3	Dental caries	10:66405509	Shaffer et al., 2013
rs13381277	4e-06	NR	-	LINC00683	Dental caries	18:76606653	Shaffer et al., 2013
rs1750491	2e-06	NR	-	LPAR3,SSX2IP	Dental caries	1:84760616	Shaffer et al., 2013
rs11166135	1e-06	NR	-	PLPPR5	Dental caries	1:98883280	Shaffer et al., 2013
rs7078219	6e-06	NR	-	LINC01475,GOT1	Dental caries	10:99514608	Shaffer et al., 2013
rs17485138	7e-06	NR	-	MYO16	Dental caries	13:108850501	Shaffer et al., 2013
rs9810890	6e-06	NR	-	CFAP92	Dental caries	3:128933710	Shaffer et al., 2013
rs11100904	2e-06	NR	-	LINC01095,Y_RNA	Dental caries	4:145983152	Shaffer et al., 2013
rs2476842	3e-06	NR	-	EXOC2	Dental caries	6:566741	Shaffer et al., 2013
rs11256676	5e-06	NR	-	CELF2-DT	Dental caries	10:10559897	Shaffer et al., 2013
rs2864527	4e-06	NR	-	ANKRD12,TWSG1-DT	Dental caries	18:9288458	Shaffer et al., 2013
rs1594318	4e-08	0.4	-	ALLC	Childhood dental caries in primary teeth	2:3686354	Haworth et al., 2018
rs7738851	2e-08	0.85	-	NEDD9	Childhood dental caries in permanent teeth	6:11241555	Haworth et al., 2018
rs1122613	3e-06	NR	12.54 unit decrease	CEP104	Dental caries (decayed, missing and filled tooth surfaces)	1:3852001	Orlova et al., 2019
rs1003652	5e-06	NR	11.67 unit decrease	HPCAL1	Dental caries (decayed, missing and filled tooth surfaces)	2:10328170	Orlova et al., 2019
rs12488352	3e-06	NR	12.68 unit increase	C3orf20	Dental caries (decayed, missing and filled tooth surfaces)	3:14684161	Orlova et al., 2019
chr3:194035416	2e-06	NR	18.1 unit decrease	-	Dental caries (decayed, missing and filled tooth surfaces)	-	Orlova et al., 2019
rs28503910	2e-06	NR	17.13 unit increase	AFAP1,TEMN3-AS1	Dental caries (decayed, missing and filled tooth surfaces)	4:181759556	Orlova et al., 2019
rs12171500	2e-06	NR	57.37 unit increase	ZBED3-AS1	Dental caries (decayed, missing and filled tooth surfaces)	5:77164309	Orlova et al., 2019
rs6947348	1e-06	NR	14.59 unit increase	SNX10	Dental caries (decayed, missing and filled tooth surfaces)	7:26344128	Orlova et al., 2019
rs66691214	7e-07	NR	13.79 unit increase	MTURN	Dental caries (decayed, missing and filled tooth surfaces)	7:30149188	Orlova et al., 2019
rs7011390	3e-06	NR	12.96 unit increase	PPIAP86	Dental caries (decayed, missing and filled tooth surfaces)	8:65392094	Orlova et al., 2019
rs72787939	2e-07	NR	15.85 unit increase	LINC02195	Dental caries (decayed, missing and filled tooth surfaces)	16:26545566	Orlova et al., 2019
rs4801855	3e-06	NR	17.33 unit decrease	KLK3,KLK15	Dental caries (decayed, missing and filled tooth surfaces)	19:50845316	Orlova et al., 2019
rs74086974	3e-06	NR	4.522 unit increase	PTGER3	Dental caries (decayed, missing and filled teeth)	1:70870070	Orlova et al., 2019
rs340349	2e-07	NR	4.79 unit increase	CCDC141,SESTD1	Dental caries (decayed, missing and filled teeth)	2:179068685	Orlova et al., 2019
rs6434873	4e-06	NR	3.955 unit increase	CCDC150	Dental caries (decayed, missing and filled teeth)	2:196640102	Orlova et al., 2019
rs6441084	3e-06	NR	4.57 unit increase	SSR3,TIPARP-AS1	Dental caries (decayed, missing and filled teeth)	3:156592987	Orlova et al., 2019
rs62295581	2e-06	NR	6.403 unit increase	LINC02360,TTC29	Dental caries (decayed, missing and filled teeth)	4:11843235	Orlova et al., 2019
chr4:158617368	3e-06	NR	7.46 unit increase	-	Dental caries (decayed, missing and filled teeth)	-	Orlova et al., 2019
rs12154393	3e-06	NR	3.828 unit increase	NPM1P11,PHF14	Dental caries (decayed, missing and filled teeth)	7:11171304	Orlova et al., 2019
rs10224789	8e-07	NR	5.797 unit increase	ZNF277	Dental caries (decayed, missing and filled teeth)	7:112313387	Orlova et al., 2019
rs74949229	4e-06	NR	7.142 unit increase	-	Dental caries (decayed and filled deciduous teeth)	10:9484983	Orlova et al., 2019
rs6585998	3e-06	NR	2.107 unit decrease	GRID1	Dental caries (decayed and filled deciduous teeth)	10:86183852	Orlova et al., 2019
rs11020123	4e-06	NR	2.269 unit decrease	MTNR1B,SNRPGP16	Dental caries (decayed and filled deciduous teeth)	11:92956112	Orlova et al., 2019
rs79812076	2e-06	NR	6.012 unit increase	-	Dental caries (decayed and filled deciduous teeth)	12:102595378	Orlova et al., 2019
rs9630337	4e-06	NR	6.97 unit increase	OR7E33P	Dental caries (decayed and filled deciduous teeth)	13:68008838	Orlova et al., 2019
chr13:96271864	4e-06	NR	8.184 unit increase	-	Dental caries (decayed and filled deciduous teeth)	-	Orlova et al., 2019
rs422342	2e-06	NR	2.865 unit increase	SMAD3,HMGN2P47	Dental caries (decayed and filled deciduous teeth)	15:67055348	Orlova et al., 2019
rs7174369	2e-06	NR	2.586 unit increase	LRRC28	Dental caries (decayed and filled deciduous teeth)	15:99290117	Orlova et al., 2019
rs9915753	5e-06	NR	3.814 unit increase	MRPL58	Dental caries (decayed and filled deciduous teeth)	17:75015353	Orlova et al., 2019
rs2012033	8e-07	NR	2.248 unit increase	CHST8	Dental caries (decayed and filled deciduous teeth)	19:33672392	Orlova et al., 2019
rs55928325	5e-06	NR	3.22 unit increase	NLRP8,NLRP5	Dental caries (decayed and filled deciduous teeth)	19:55996582	Orlova et al., 2019
rs11240576	4e-06	NR	6.548 unit increase	PM20D1	Dental caries (decayed and filled deciduous tooth surfaces)	1:205847795	Orlova et al., 2019
rs74574927	2e-06	NR	16.13 unit increase	THRB-AS1,LINC00877	Dental caries (decayed and filled deciduous tooth surfaces)	3:24727374	Orlova et al., 2019
rs7630386	1e-06	NR	22.38 unit increase	RBMS3	Dental caries (decayed and filled deciduous tooth surfaces)	3:28982746	Orlova et al., 2019
rs552922	4e-06	NR	6.1 unit increase	MIR4330,RNA5SP525	Dental caries (decayed and filled deciduous tooth surfaces)	X:151112589	Orlova et al., 2019
rs11932181	5e-06	NR	5.766 unit decrease	LINC02493,SNORA75B	Dental caries (decayed and filled deciduous tooth surfaces)	4:17277894	Orlova et al., 2019
rs1602815	2e-06	NR	7.756 unit increase	-	Dental caries (decayed and filled deciduous tooth surfaces)	4:130183917	Orlova et al., 2019
rs36162355	4e-06	NR	11.62 unit increase	Y_RNA	Dental caries (decayed and filled deciduous tooth surfaces)	5:2246355	Orlova et al., 2019
rs17606253	2e-06	NR	12.19 unit increase	SLC16A10	Dental caries (decayed and filled deciduous tooth surfaces)	6:111205242	Orlova et al., 2019
rs10815750	2e-06	NR	5.522 unit increase	-	Dental caries (decayed and filled deciduous tooth surfaces)	9:8087319	Orlova et al., 2019
rs1434274	5e-06	NR	6.899 unit increase	PTPRD	Dental caries (decayed and filled deciduous tooth surfaces)	9:8817244	Orlova et al., 2019
rs11008779	3e-06	NR	9.853 unit increase	RPS4XP11,RNU7-22P	Dental caries (decayed and filled deciduous tooth surfaces)	10:32125059	Orlova et al., 2019
rs6483205	1e-06	NR	7.844 unit decrease	LINC02746,SNRPGP16	Dental caries (decayed and filled deciduous tooth surfaces)	11:92936742	Orlova et al., 2019
rs61950818	3e-06	NR	15.35 unit increase	LINC00448	Dental caries (decayed and filled deciduous tooth surfaces)	13:62642546	Orlova et al., 2019
rs1505809	5e-06	NR	5.215 unit increase	CPNE4	Dental caries (decayed and filled deciduous tooth surfaces)	3:132182548	Orlova et al., 2019
rs817156	4e-06	NR	4.865 unit increase	LINC00476	Dental caries (decayed, missing and filled teeth)	9:95707077	Orlova et al., 2019
rs112246048	4e-06	NR	4.998 unit increase	ITIH5,RNU6-535P	Dental caries (decayed, missing and filled teeth)	10:7520083	Orlova et al., 2019
rs7107282	3e-06	NR	3.959 unit increase	FIBIN	Dental caries (decayed, missing and filled teeth)	11:26944204	Orlova et al., 2019
rs483743	1e-06	NR	3.82 unit increase	F10	Dental caries (decayed, missing and filled teeth)	13:113132633	Orlova et al., 2019
rs4331298	3e-06	NR	4.054 unit increase	THSD4	Dental caries (decayed, missing and filled teeth)	15:71626012	Orlova et al., 2019
chr16:28719857	4e-06	NR	5.25 unit increase	-	Dental caries (decayed, missing and filled teeth)	-	Orlova et al., 2019
rs2317828	2e-06	NR	3.72 unit increase	RN7SKP190	Dental caries (decayed, missing and filled teeth)	16:82232986	Orlova et al., 2019
rs321946	3e-06	NR	3.552 unit decrease	ZNF610	Dental caries (decayed, missing and filled teeth)	19:52356575	Orlova et al., 2019
rs62225548	6e-07	NR	3.693 unit decrease	DSCAM	Dental caries (decayed, missing and filled teeth)	21:40530804	Orlova et al., 2019
rs2838538	4e-06	NR	4.606 unit increase	AIRE,DNMT3L	Dental caries (decayed, missing and filled teeth)	21:44267388	Orlova et al., 2019
chr1:158438592	3e-06	NR	2.263 unit increase	-	Dental caries (decayed and filled deciduous teeth)	-	Orlova et al., 2019
rs11718323	2e-06	NR	9.527 unit increase	SGO1-AS1	Dental caries (decayed and filled deciduous teeth)	3:20874022	Orlova et al., 2019
rs78777602	1e-06	NR	9.482 unit increase	THRB-AS1	Dental caries (decayed and filled deciduous teeth)	3:24779564	Orlova et al., 2019
rs1568206	9e-07	NR	3.087 unit increase	LINC00882	Dental caries (decayed and filled deciduous teeth)	3:106920872	Orlova et al., 2019
rs1352733	3e-06	NR	2.372 unit increase	RNU6-289P	Dental caries (decayed and filled deciduous teeth)	4:111359586	Orlova et al., 2019
rs62316615	3e-06	NR	8.023 unit increase	ZGRF1	Dental caries (decayed and filled deciduous teeth)	4:112605916	Orlova et al., 2019
rs57805404	2e-06	NR	3.667 unit increase	HSP90AA4P	Dental caries (decayed and filled deciduous teeth)	4:189482498	Orlova et al., 2019
rs11741099	3e-06	NR	1.96 unit increase	ADAMTS2	Dental caries (decayed and filled deciduous teeth)	5:179237462	Orlova et al., 2019
rs61497549	3e-06	NR	2.343 unit increase	RNF216,ZNF815P	Dental caries (decayed and filled deciduous teeth)	7:5803211	Orlova et al., 2019
rs1235058	3e-06	NR	2.256 unit increase	VSTM2A	Dental caries (decayed and filled deciduous teeth)	7:54546452	Orlova et al., 2019
rs2515501	5e-06	NR	6.477 unit increase	MCPH1,ANGPT2	Dental caries (decayed and filled deciduous teeth)	8:6555104	Orlova et al., 2019
rs10504504	3e-06	NR	4.624 unit increase	EYA1	Dental caries (decayed and filled deciduous teeth)	8:71273689	Orlova et al., 2019
rs1122171	2e-13	0.59	0.064 unit increase	PITX1-AS1	Number of decayed, missing and filled tooth surfaces	5:135174297	Shungin et al., 2019
rs72748935	2e-08	0.46	0.052 unit decrease	CA12	Number of decayed, missing and filled tooth surfaces	15:63347217	Shungin et al., 2019
rs1571500	2e-06	NR	-	PLPPR5	Dental caries	1:98920737	Wang et al., 2012
rs4438497	7e-06	NR	-	SCN1A-AS1,SCN9A	Dental caries	2:166320849	Wang et al., 2012
rs775227	2e-06	NR	-	BOC	Dental caries	3:113276227	Wang et al., 2012
rs13092825	2e-06	NR	-	SIDT1	Dental caries	3:113571621	Wang et al., 2012
rs4466078	8e-06	NR	-	APBB2	Dental caries	4:40971510	Wang et al., 2012
rs4865673	9e-06	NR	-	-	Dental caries	5:51632976	Wang et al., 2012
rs9402592	3e-06	NR	-	LINC01010	Dental caries	6:134398929	Wang et al., 2012
rs635808	1e-07	NR	-	RPS6KA2	Dental caries	6:166763934	Wang et al., 2012
rs6973392	7e-06	NR	-	ZNF804B	Dental caries	7:89431419	Wang et al., 2012
rs17057381	4e-07	NR	-	EPHX2,GULOP	Dental caries	8:27559284	Wang et al., 2012
rs4922199	8e-06	NR	-	-	Dental caries	8:20443926	Wang et al., 2012
rs4251631	2e-07	NR	-	CDKN3	Dental caries	14:54409466	Wang et al., 2012
rs4888966	5e-06	NR	-	-	Dental caries	16:79397956	Wang et al., 2012
rs9961915	5e-06	NR	-	CHST9,AQP4-AS1	Dental caries	18:27107360	Wang et al., 2012
rs10404998	3e-06	NR	-	ZNF98	Dental caries	19:22425572	Wang et al., 2012
rs6011002	3e-06	NR	-	RTEL1,RTEL1-TNFRSF6B	Dental caries	20:63666449	Wang et al., 2012
rs9793739	5e-07	NR	-	LINC02814	Dental caries	1:229150111	Wang et al., 2012
rs2108258	2e-06	NR	-	ABCB5	Dental caries	7:20752375	Wang et al., 2012
rs2888830	7e-06	NR	-	NIPA2P1,FZD1	Dental caries	7:91286039	Wang et al., 2012
rs1163656	9e-06	NR	-	ACSS3	Dental caries	12:80943679	Wang et al., 2012
rs7634533	5e-06	NR	-	U3,LINC01985	Dental caries	3:30330561	Wang et al., 2012
rs1383934	3e-07	NR	-	ADAMTS3	Dental caries	4:72551807	Wang et al., 2012
rs1953743	2e-06	NR	-	-	Dental caries	14:54185761	Wang et al., 2012
rs7243066	9e-06	NR	-	-	Dental caries	18:11282320	Wang et al., 2012
rs1865075	6e-06	NR	-	RPL34P34,ZNF98	Dental caries	19:22372052	Wang et al., 2012
rs2832191	5e-06	NR	-	MAP3K7CL	Dental caries	21:29116979	Wang et al., 2012
rs10905651	8e-06	NR	-	LINC02670	Dental caries	10:10031581	Wang et al., 2012
rs3204270	5e-06	NR	-	-	Dental caries	-	Wang et al., 2012
rs4269515	4e-06	NR	-	-	Dental caries	8:106896781	Wang et al., 2012
rs11031093	8e-06	NR	-	MPPED2	Dental caries	11:30445953	Shaffer et al., 2011
rs545610	9e-06	NR	-	MPPED2	Dental caries	11:30486561	Shaffer et al., 2011
rs2302189	8e-06	NR	-	MTMR4	Dental caries	17:58506844	Shaffer et al., 2011
rs55769264	3e-08	0.45	0.015 unit increase	CDH9	Number of decayed, missing and filled tooth surfaces or use of dentures	5:26927939	Shungin et al., 2019
rs10772314	3e-08	0.4	0.015 unit decrease	SLC25A39P2,LINC02446	Number of decayed, missing and filled tooth surfaces or use of dentures	12:10551751	Shungin et al., 2019
rs7918807	4e-08	0.52	0.015 unit increase	LINC02670	Number of decayed, missing and filled tooth surfaces or use of dentures	10:9978231	Shungin et al., 2019
rs2652452	3e-09	0.45	0.016 unit decrease	KCNJ3	Number of decayed, missing and filled tooth surfaces or use of dentures	2:154813691	Shungin et al., 2019
rs5831974	7e-10	0.45	0.016 unit decrease	AAK1	Number of decayed, missing and filled tooth surfaces or use of dentures	2:69477205	Shungin et al., 2019
rs61790808	9e-09	0.64	0.016 unit decrease	STAG1	Number of decayed, missing and filled tooth surfaces or use of dentures	3:136724166	Shungin et al., 2019
rs34559440	1e-08	0.68	0.016 unit decrease	TBX4	Number of decayed, missing and filled tooth surfaces or use of dentures	17:70402971	Shungin et al., 2019
rs5922945	2e-08	0.34	0.016 unit decrease	HDX,MIR548I4	Number of decayed, missing and filled tooth surfaces or use of dentures	X:84268007	Shungin et al., 2019
rs6495046	3e-10	0.36	0.017 unit decrease	NEO1	Number of decayed, missing and filled tooth surfaces or use of dentures	15:73060834	Shungin et al., 2019
rs4816017	7e-09	0.29	0.017 unit decrease	RN7SL547P	Number of decayed, missing and filled tooth surfaces or use of dentures	20:7673726	Shungin et al., 2019
chr3:50135699	5e-12	0.48	0.018 unit decrease	-	Number of decayed, missing and filled tooth surfaces or use of dentures	-	Shungin et al., 2019
rs1352724	4e-08	0.22	0.018 unit decrease	RN7SKP122,RN7SL782P	Number of decayed, missing and filled tooth surfaces or use of dentures	5:107747786	Shungin et al., 2019
rs10811723	3e-11	0.3	0.019 unit decrease	DMRTA1	Number of decayed, missing and filled tooth surfaces or use of dentures	9:22542286	Shungin et al., 2019
rs2046850	2e-08	0.19	0.019 unit decrease	SYT14	Number of decayed, missing and filled tooth surfaces or use of dentures	1:210130974	Shungin et al., 2019
rs10987008	7e-14	0.64	0.021 unit increase	PBX3	Number of decayed, missing and filled tooth surfaces or use of dentures	9:125899321	Shungin et al., 2019
rs1569414	1e-11	0.73	0.02 unit decrease	FAM118A	Number of decayed, missing and filled tooth surfaces or use of dentures	22:45331684	Shungin et al., 2019
rs4971099	7e-15	0.55	0.021 unit decrease	TRIM46	Number of decayed, missing and filled tooth surfaces or use of dentures	1:155183132	Shungin et al., 2019
rs7852129	8e-11	0.89	0.025 unit decrease	PCA3,PRUNE2	Number of decayed, missing and filled tooth surfaces or use of dentures	9:76731288	Shungin et al., 2019
rs140357883	2e-09	0.84	0.022 unit increase	MTMR3	Number of decayed, missing and filled tooth surfaces or use of dentures	22:29896823	Shungin et al., 2019
rs9366651	3e-28	0.51	0.029 unit decrease	H3C9P,BTN3A2	Number of decayed, missing and filled tooth surfaces or use of dentures	6:26336468	Shungin et al., 2019
rs149467613	3e-08	0.05	0.034 unit decrease	P2RY2	Number of decayed, missing and filled tooth surfaces or use of dentures	11:73232438	Shungin et al., 2019
rs121908120	2e-22	0.03	0.081 unit decrease	WNT10A	Number of decayed, missing and filled tooth surfaces or use of dentures	2:218890289	Shungin et al., 2019
rs2072693	5e-08	0.48	0.014 unit increase	RHCG	Number of decayed, missing and filled tooth surfaces or use of dentures	15:89471714	Shungin et al., 2019
rs3865314	1e-08	0.51	0.015 unit increase	NPEPPS	Number of decayed, missing and filled tooth surfaces or use of dentures	17:47592158	Shungin et al., 2019
rs11676272	1e-08	0.52	0.015 unit decrease	ADCY3	Number of decayed, missing and filled tooth surfaces or use of dentures	2:24918669	Shungin et al., 2019
rs898797	2e-08	0.59	0.015 unit increase	RNU6-526P	Number of decayed, missing and filled tooth surfaces or use of dentures	8:9372179	Shungin et al., 2019
rs9831002	9e-10	0.49	0.016 unit decrease	SATB1-AS1	Number of decayed, missing and filled tooth surfaces or use of dentures	3:18811205	Shungin et al., 2019
rs57067187	7e-09	0.63	0.015 unit increase	RENO1,BAHCC1	Number of decayed, missing and filled tooth surfaces or use of dentures	17:81387532	Shungin et al., 2019
rs7429279	1e-09	0.41	0.016 unit increase	RARB	Number of decayed, missing and filled tooth surfaces or use of dentures	3:25077146	Shungin et al., 2019
rs10851907	1e-09	0.41	0.016 unit increase	CHRNB4,CHRNA3	Number of decayed, missing and filled tooth surfaces or use of dentures	15:78623522	Shungin et al., 2019
rs8054556	2e-09	0.46	0.016 unit increase	TMEM219	Number of decayed, missing and filled tooth surfaces or use of dentures	16:29946895	Shungin et al., 2019
rs7217268	1e-09	0.38	0.016 unit increase	LINC00511	Number of decayed, missing and filled tooth surfaces or use of dentures	17:72341986	Shungin et al., 2019
rs1108343	1e-08	0.36	0.016 unit increase	SALL1	Number of decayed, missing and filled tooth surfaces or use of dentures	16:51177684	Shungin et al., 2019
rs2238651	4e-08	0.24	0.017 unit increase	TMEM59L	Number of decayed, missing and filled tooth surfaces or use of dentures	19:18608036	Shungin et al., 2019
rs263771	7e-09	0.23	0.018 unit increase	ELF2P4,ZNF804A	Number of decayed, missing and filled tooth surfaces or use of dentures	2:185056965	Shungin et al., 2019
rs1482698	1e-13	0.38	0.02 unit increase	LINC02224	Number of decayed, missing and filled tooth surfaces or use of dentures	5:44539351	Shungin et al., 2019
rs3820640	3e-08	0.84	0.02 unit increase	ITPKB	Number of decayed, missing and filled tooth surfaces or use of dentures	1:226681217	Shungin et al., 2019
rs11672900	5e-14	0.47	0.02 unit decrease	MAMSTR	Number of decayed, missing and filled tooth surfaces or use of dentures	19:48717066	Shungin et al., 2019
rs28822480	7e-13	0.29	0.021 unit increase	RNU4-17P	Number of decayed, missing and filled tooth surfaces or use of dentures	18:60257590	Shungin et al., 2019
rs72694438	2e-10	0.21	0.021 unit increase	AMY1C	Number of decayed, missing and filled tooth surfaces or use of dentures	1:103822256	Shungin et al., 2019
rs10048146	5e-14	0.81	0.026 unit decrease	FOXL1,LINC02188	Number of decayed, missing and filled tooth surfaces or use of dentures	16:86677054	Shungin et al., 2019
rs80270335	2e-09	0.09	0.027 unit increase	ALK	Number of decayed, missing and filled tooth surfaces or use of dentures	2:29393789	Shungin et al., 2019
rs9905793	7e-09	0.091	0.027 unit increase	HOXB3,HOXB-AS2,HOXB-AS3	Number of decayed, missing and filled tooth surfaces or use of dentures	17:48558287	Shungin et al., 2019
rs62106258	9e-12	0.95	0.042 unit increase	LINC01865,LINC01874	Number of decayed, missing and filled tooth surfaces or use of dentures	2:417167	Shungin et al., 2019
rs185566659	2e-09	0.032	0.045 unit increase	OPA1	Number of decayed, missing and filled tooth surfaces or use of dentures	3:193676936	Shungin et al., 2019
rs79577009	3e-07	NR	-	SMAD2	Dental caries, Agenesis and Hypoplasia	18:47884850	Alotaibi et al., 2022
rs11125855	9e-07	NR	-	PAPOLG	Dental caries, Agenesis and Hypoplasia	2:60794214	Alotaibi et al., 2022
rs6758898	3e-06	NR	-	CHCHD5,SLC20A1	Dental caries, Agenesis and Hypoplasia	2:112625107	Alotaibi et al., 2022
rs4868444	3e-06	NR	-	MSX2,MIR4634	Dental caries, Agenesis and Hypoplasia	5:174733110	Alotaibi et al., 2022
rs5850440	3e-06	NR	-	ROBO1	Dental caries, Agenesis and Hypoplasia	3:79600650	Alotaibi et al., 2022
References
Alotaibi RN, Howe BJ, Chernus JM, Mukhopadhyay N, Sanchez C, Deleyiannis FWB, Neiswanger K, Padilla C, Poletta FA, Orioli IM, Buxó CJ, Hecht JT, Wehby GL, Long RE, Vieira AR, Weinberg SM, Shaffer JR, Moreno Uribe LM, Marazita ML. Genome-Wide Association Study (GWAS) of dental caries in diverse populations. BMC Oral Health. 2021 Jul 26;21(1):377. doi: 10.1186/s12903-021-01670-5. PMID: 34311721; PM…
Zeng Z, Feingold E, Wang X, Weeks DE, Lee M, Cuenco DT, Broffitt B, Weyant RJ, Crout R, McNeil DW, Levy SM, Marazita ML, Shaffer JR. Genome-wide association study of primary dentition pit-and-fissure and smooth surface caries. Caries Res. 2014;48(4):330-8. doi: 10.1159/000356299. PMID: 24556642; PMCID: PMC4043868.
Zeng Z, Shaffer JR, Wang X, Feingold E, Weeks DE, Lee M, Cuenco KT, Wendell SK, Weyant RJ, Crout R, McNeil DW, Marazita ML. Genome-wide association studies of pit-and-fissure- and smooth-surface caries in permanent dentition. J Dent Res. 2013 May;92(5):432-7. doi: 10.1177/0022034513481976. Epub 2013 Mar 7. PMID: 23470693; PMCID: PMC3627505.
Borgio JF, Alsuwat HS, Alamoudi W, Hegazi FM, Al Otaibi WM, M Ibrahim A, Almandil NB, Al-Amodi AM, Alyousef YM, AlShwaimi E, Almasoud N, Kamaraj B, Sayed A. Exome array identifies functional exonic biomarkers for pediatric dental caries. Comput Biol Med. 2022 Feb;141:105019. doi: 10.1016/j.compbiomed.2021.105019. Epub 2021 Nov 4. PMID: 34749984.
Orlova E, Dudding T, Chernus JM, Alotaibi RN, Haworth S, Crout RJ, Lee MK, Mukhopadhyay N, Feingold E, Levy SM, McNeil DW, Foxman B, Weyant RJ, Timpson NJ, Marazita ML, Shaffer JR. Association of Early Childhood Caries with Bitter Taste Receptors: A Meta-Analysis of Genome-Wide Association Studies and Transcriptome-Wide Association Study. Genes (Basel). 2022 Dec 24;14(1):59. doi: 10.3390/genes140…
Zou T, Foxman B, McNeil DW, Weinberg SM, Marazita ML, Shaffer JR. Genome-Wide Analysis of Dental Caries Variability Reveals Genotype-by-Environment Interactions. Genes (Basel). 2023 Mar 17;14(3):736. doi: 10.3390/genes14030736. PMID: 36981009; PMCID: PMC10048401.
Shaffer JR, Feingold E, Wang X, Lee M, Tcuenco K, Weeks DE, Weyant RJ, Crout R, McNeil DW, Marazita ML. GWAS of dental caries patterns in the permanent dentition. J Dent Res. 2013 Jan;92(1):38-44. doi: 10.1177/0022034512463579. Epub 2012 Oct 11. PMID: 23064961; PMCID: PMC3521449.
Haworth S, Shungin D, van der Tas JT, Vucic S, Medina-Gomez C, Yakimov V, Feenstra B, Shaffer JR, Lee MK, Standl M, Thiering E, Wang C, Bønnelykke K, Waage J, Jessen LE, Nørrisgaard PE, Joro R, Seppälä I, Raitakari O, Dudding T, Grgic O, Ongkosuwito E, Vierola A, Eloranta AM, West NX, Thomas SJ, McNeil DW, Levy SM, Slayton R, Nohr EA, Lehtimäki T, Lakka T, Bisgaard H, Pennell C, Kühnisch J, Maraz…
Orlova E, Carlson JC, Lee MK, Feingold E, McNeil DW, Crout RJ, Weyant RJ, Marazita ML, Shaffer JR. Pilot GWAS of caries in African-Americans shows genetic heterogeneity. BMC Oral Health. 2019 Sep 18;19(1):215. doi: 10.1186/s12903-019-0904-4. PMID: 31533690; PMCID: PMC6751797.
Shungin D, Haworth S, Divaris K, Agler CS, Kamatani Y, Keun Lee M, Grinde K, Hindy G, Alaraudanjoki V, Pesonen P, Teumer A, Holtfreter B, Sakaue S, Hirata J, Yu YH, Ridker PM, Giulianini F, Chasman DI, Magnusson PKE, Sudo T, Okada Y, Völker U, Kocher T, Anttonen V, Laitala ML, Orho-Melander M, Sofer T, Shaffer JR, Vieira A, Marazita ML, Kubo M, Furuichi Y, North KE, Offenbacher S, Ingelsson E, Fr…
Wang X, Shaffer JR, Zeng Z, Begum F, Vieira AR, Noel J, Anjomshoaa I, Cuenco KT, Lee MK, Beck J, Boerwinkle E, Cornelis MC, Hu FB, Crosslin DR, Laurie CC, Nelson SC, Doheny KF, Pugh EW, Polk DE, Weyant RJ, Crout R, McNeil DW, Weeks DE, Feingold E, Marazita ML. Genome-wide association scan of dental caries in the permanent dentition. BMC Oral Health. 2012 Dec 21;12:57. doi: 10.1186/1472-6831-12-57…
Shaffer JR, Wang X, Feingold E, Lee M, Begum F, Weeks DE, Cuenco KT, Barmada MM, Wendell SK, Crosslin DR, Laurie CC, Doheny KF, Pugh EW, Zhang Q, Feenstra B, Geller F, Boyd HA, Zhang H, Melbye M, Murray JC, Weyant RJ, Crout R, McNeil DW, Levy SM, Slayton RL, Willing MC, Broffitt B, Vieira AR, Marazita ML. Genome-wide association scan for childhood caries implicates novel genes. J Dent Res. 2011 D…
Alotaibi RN, Howe BJ, Moreno Uribe LM, Ramirez CV, Restrepo C, Deleyiannis FWB, Padilla C, Orioli IM, Buxó CJ, Hecht JT, Wehby GL, Neiswanger K, Murray JC, Shaffer JR, Weinberg SM, Marazita ML. Multivariate GWAS of Structural Dental Anomalies and Dental Caries in a Multi-Ethnic Cohort. Front Dent Med. 2021;2:771116. doi: 10.3389/fdmed.2021.771116. Epub 2022 Jan 4. PMID: 36267138; PMCID: PMC958144…

## Sheet: Supp. Table-2
Supplementary Table 2: The screened and filter 130 variants used for further analysis
riskAllele	pValue	riskFrequency	mappedGenes	traitName	locations	References
rs11082098	3e-07	0.0558	-	Pit-and-Fissure caries	18:38618768	Zeng et al., 2014
rs5967638	1e-06	0.0665	SFR1P2,MIR1321	Pit-and-Fissure caries	X:85840734	Zeng et al., 2014
rs12850804	2e-06	0.1345	CCDC160,LARP1BP3	Pit-and-Fissure caries	X:134211258	Zeng et al., 2014
rs11822667	4e-06	0.0546	SIK3	Pit-and-Fissure caries	11:127590676	Zeng et al., 2014
rs17736906	2e-06	0.1558	HAUS6P3,LINC02854	Pit-and-Fissure caries	7:53914933	Zeng et al., 2014
rs12542759	4e-06	0.2881	EFR3A,OC90	Pit-and-Fissure caries	8:132022590	Zeng et al., 2014
rs10958998	4e-06	0.0289	PTPRD	Pit-and-Fissure caries	9:10275798	Zeng et al., 2014
rs758569	4e-06	0.3616	PDZD8,EMX2OS	Pit-and-Fissure caries	10:117433642	Zeng et al., 2014
rs17013524	9e-06	0.0578	CNTN4	Pit-and-Fissure caries	3:2381443	Zeng et al., 2014
rs13273891	2e-06	0.1933	FAM110B	Pit-and-Fissure caries	8:58073900	Zeng et al., 2014
rs17236529	2e-09	0.0344	KPNA4	Pit-and-Fissure caries	3:160508519	Zeng et al., 2014
rs197480	4e-06	0.0394	HIVEP2,ADGRG6	Pit-and-Fissure caries	6:142749368	Zeng et al., 2014
rs7121800	7e-06	0.3458	MPPED2	Pit-and-Fissure caries	11:30543030	Zeng et al., 2014
rs9788927	2e-06	0.1481	-	Pit-and-Fissure caries	16:7879826	Zeng et al., 2014
rs9504361	6e-06	0.4504	EXOC2	Pit-and-Fissure caries	6:577820	Zeng et al., 2013
rs2022068	7e-06	0.3926	PVALB	Pit-and-Fissure caries	22:36803762	Zeng et al., 2013
rs17145638	2e-07	0.1169	BCOR	Pit-and-Fissure caries	X:40026377	Zeng et al., 2013
rs10486722	7e-06	0.3349	INHBA-AS1	Pit-and-Fissure caries	7:41772310	Zeng et al., 2013
rs9311745	5e-06	0.0466	FHIT	Pit-and-Fissure caries	3:60016099	Zeng et al., 2013
rs6560397	2e-07	0.4671	PIP5K1B	Pit-and-Fissure caries	9:68856996	Zeng et al., 2013
rs2046315	7e-07	0.1322	RPSAP74	Pit-and-Fissure caries	8:89198871	Zeng et al., 2013
rs6806253	6e-06	0.8295	LINC01565,TMED10P2	Pit-and-Fissure caries	3:128563854	Zeng et al., 2013
rs1065489	8e-08	0.783	CFH	Pediatric dental caries (decayed, missing and filled teeth >5)	1:196740644	Borgio et al., 2022
rs984066	4e-06	0.562	DPP10	Pediatric dental caries (decayed, missing and filled teeth >5)	2:115526092	Borgio et al., 2022
rs17683306	4e-06	0.729	FSTL4	Pediatric dental caries (decayed, missing and filled teeth >5)	5:133316589	Borgio et al., 2022
rs1939749	5e-06	0.587	SLC22A24	Pediatric dental caries (decayed, missing and filled teeth >5)	11:63143377	Borgio et al., 2022
rs12579350	4e-06	0.761	ANO2	Pediatric dental caries (decayed, missing and filled teeth >5)	12:5687935	Borgio et al., 2022
rs4764039	2e-08	0.609	GRIN2B	Pediatric dental caries (decayed, missing and filled teeth >5)	12:13911527	Borgio et al., 2022
rs1493892	5e-06	0.5	ADAMTS18,LINC02131	Pediatric dental caries (decayed, missing and filled teeth >5)	16:77511185	Borgio et al., 2022
rs76823412	2e-06	NR	Metazoa_SRP,MTND2P7	Early childhood caries	8:133678327	Orlova et al., 2022
rs74470773	4e-06	NR	LINC01811,PDCD6IP	Early childhood caries	3:33916591	Orlova et al., 2022
rs1044956	5e-06	NR	OSBPL3	Early childhood caries	7:24815146	Orlova et al., 2022
rs9889096	6e-06	NR	TMF1P1,ERCC4	Early childhood caries	16:13481286	Orlova et al., 2022
rs563135	6e-06	NR	RNU7-165P,TCF7L2	Early childhood caries	10:113308140	Orlova et al., 2022
rs7325099	7e-06	NR	LNX2,RNU6-63P	Early childhood caries	13:27530359	Orlova et al., 2022
rs8091366	8e-06	NR	AQP4-AS1,CHST9	Early childhood caries	18:27135654	Orlova et al., 2022
rs9685188	6e-09	0.31	IGFBP7-AS1	Primary dental caries (decayed and filled teeth)	4:57200000	Zou et al., 2023
rs3862191	3e-08	0.17	UBE2U,RNU7-62P	Primary dental caries (decayed and filled teeth)	1:64287822	Zou et al., 2023
rs11592458	4e-07	0.12	CUBN	Primary dental caries (decayed and filled teeth)	10:17011180	Zou et al., 2023
rs1497945	5e-07	0.35	Y_RNA,TLL1	Primary dental caries (decayed and filled teeth)	4:166122317	Zou et al., 2023
rs1978471	8e-07	0.18	RPSAP58	Primary dental caries (decayed and filled teeth)	19:23842124	Zou et al., 2023
rs10486187	5e-06	0.0897	UMAD1	Smooth-surface caries	7:7739693	Zeng et al., 2014
rs16882396	2e-06	0.015	TMEM178B	Smooth-surface caries	7:141188521	Zeng et al., 2014
rs1488864	1e-06	0.0932	SMPD1,CAVIN3	Smooth-surface caries	11:6321099	Zeng et al., 2014
rs16954776	9e-07	0.0156	IPO5,FARP1	Smooth-surface caries	13:98048363	Zeng et al., 2014
rs17124372	2e-06	0.0241	BPIFA3,BPIFA4P	Smooth-surface caries	20:33210631	Zeng et al., 2014
rs4654438	2e-06	0.4593	LINC01777,LINC01646	Smooth-surface caries	1:4499841	Zeng et al., 2014
rs12037343	3e-06	0.0609	-	Smooth-surface caries	1:218758563	Zeng et al., 2014
rs10495332	8e-06	0.0227	SIPA1L2	Smooth-surface caries	1:232620280	Zeng et al., 2014
rs10176394	2e-06	0.1431	ARHGAP15	Smooth-surface caries	2:143338805	Zeng et al., 2014
rs4016429	2e-06	0.0157	RBMS3	Smooth-surface caries	3:28923310	Zeng et al., 2014
rs3732783	9e-06	0.0582	DRD3	Smooth-surface caries	3:114171942	Zeng et al., 2014
rs6818964	7e-07	0.022	ANKRD17	Smooth-surface caries	4:73104747	Zeng et al., 2014
rs9471075	1e-06	0.0247	KIF6	Smooth-surface caries	6:39339256	Zeng et al., 2014
rs3798305	7e-06	0.0103	RNASET2	Smooth-surface caries	6:166949985	Zeng et al., 2014
rs6953213	6e-06	0.0429	COL28A1,C1GALT1	Smooth-surface caries	7:7273854	Zeng et al., 2014
rs215738	8e-06	0.0321	PDE1C	Smooth-surface caries	7:32404823	Zeng et al., 2014
rs17169807	4e-06	0.0787	BBS9	Smooth-surface caries	7:33141626	Zeng et al., 2014
rs17128007	7e-06	0.021	SH2D4A	Smooth-surface caries	8:19225642	Zeng et al., 2014
rs16867579	1e-06	0.0155	NACA4P	Smooth-surface caries	8:101363039	Zeng et al., 2014
rs7138744	3e-06	0.3386	INTS13,ITPR2	Smooth-surface caries	12:26853027	Zeng et al., 2014
rs17826057	3e-07	0.0503	IRAK3	Smooth-surface caries	12:66239384	Zeng et al., 2014
rs2877649	2e-06	0.0339	CMA1,SDR39U1	Smooth-surface caries	14:24484796	Zeng et al., 2014
rs10143866	2e-06	0.117	PTGER2,TXNDC16	Smooth-surface caries	14:52417637	Zeng et al., 2014
rs17111530	1e-06	0.0667	TSHR	Smooth-surface caries	14:81132568	Zeng et al., 2014
rs1064524	2e-07	0.0485	ITGAL	Smooth-surface caries	16:30481502	Zeng et al., 2014
rs17088439	3e-06	0.0434	-	Smooth-surface caries	18:73854856	Zeng et al., 2014
rs6076960	6e-06	0.475	TARDBPP1	Smooth-surface caries	20:6205510	Zeng et al., 2014
rs6120141	3e-06	0.0252	BPIFA2	Smooth-surface caries	20:33180849	Zeng et al., 2014
rs2677780	2e-06	0.9356	PROM1	Smooth-surface caries	4:16020917	Zeng et al., 2013
rs2010809	2e-06	0.9883	RNU6-743P	Smooth-surface caries	20:43362961	Zeng et al., 2013
rs2032381	4e-06	0.9212	MTND4LP18	Smooth-surface caries	11:81524108	Zeng et al., 2013
rs649057	8e-06	0.05057	STX17-AS1	Smooth-surface caries	9:99472041	Zeng et al., 2013
rs2078454	6e-06	0.2094	OPCML	Smooth-surface caries	11:133251042	Zeng et al., 2013
rs723794	6e-07	0.2686	ZNF827,Y_RNA	Smooth-surface caries	4:145954399	Zeng et al., 2013
rs11134654	2e-07	0.1735	GABRP	Smooth-surface caries	5:170813419	Zeng et al., 2013
rs1079204	2e-06	0.0378	AAMP	Smooth-surface caries	2:218265791	Zeng et al., 2013
rs10429371	3e-06	0.2142	-	Smooth-surface caries	8:88981259	Zeng et al., 2013
rs1934620	8e-06	0.8656	KCNH1	Smooth-surface caries	1:210724921	Zeng et al., 2013
rs1594318	4e-08	0.4	ALLC	Childhood dental caries in primary teeth	2:3686354	Haworth et al., 2018
rs7738851	2e-08	0.85	NEDD9	Childhood dental caries in permanent teeth	6:11241555	Haworth et al., 2018
rs1122171	2e-13	0.59	PITX1-AS1	Number of decayed, missing and filled tooth surfaces	5:135174297	Shungin et al., 2019
rs72748935	2e-08	0.46	CA12	Number of decayed, missing and filled tooth surfaces	15:63347217	Shungin et al., 2019
rs55769264	3e-08	0.45	CDH9	Number of decayed, missing and filled tooth surfaces or use of dentures	5:26927939	Shungin et al., 2019
rs10772314	3e-08	0.4	SLC25A39P2,LINC02446	Number of decayed, missing and filled tooth surfaces or use of dentures	12:10551751	Shungin et al., 2019
rs7918807	4e-08	0.52	LINC02670	Number of decayed, missing and filled tooth surfaces or use of dentures	10:9978231	Shungin et al., 2019
rs2652452	3e-09	0.45	KCNJ3	Number of decayed, missing and filled tooth surfaces or use of dentures	2:154813691	Shungin et al., 2019
rs61790808	9e-09	0.64	STAG1	Number of decayed, missing and filled tooth surfaces or use of dentures	3:136724166	Shungin et al., 2019
rs34559440	1e-08	0.68	TBX4	Number of decayed, missing and filled tooth surfaces or use of dentures	17:70402971	Shungin et al., 2019
rs5922945	2e-08	0.34	HDX,MIR548I4	Number of decayed, missing and filled tooth surfaces or use of dentures	X:84268007	Shungin et al., 2019
rs6495046	3e-10	0.36	NEO1	Number of decayed, missing and filled tooth surfaces or use of dentures	15:73060834	Shungin et al., 2019
rs4816017	7e-09	0.29	RN7SL547P	Number of decayed, missing and filled tooth surfaces or use of dentures	20:7673726	Shungin et al., 2019
rs1352724	4e-08	0.22	RN7SKP122,RN7SL782P	Number of decayed, missing and filled tooth surfaces or use of dentures	5:107747786	Shungin et al., 2019
rs10811723	3e-11	0.3	DMRTA1	Number of decayed, missing and filled tooth surfaces or use of dentures	9:22542286	Shungin et al., 2019
rs2046850	2e-08	0.19	SYT14	Number of decayed, missing and filled tooth surfaces or use of dentures	1:210130974	Shungin et al., 2019
rs10987008	7e-14	0.64	PBX3	Number of decayed, missing and filled tooth surfaces or use of dentures	9:125899321	Shungin et al., 2019
rs1569414	1e-11	0.73	FAM118A	Number of decayed, missing and filled tooth surfaces or use of dentures	22:45331684	Shungin et al., 2019
rs4971099	7e-15	0.55	TRIM46	Number of decayed, missing and filled tooth surfaces or use of dentures	1:155183132	Shungin et al., 2019
rs7852129	8e-11	0.89	PCA3,PRUNE2	Number of decayed, missing and filled tooth surfaces or use of dentures	9:76731288	Shungin et al., 2019
rs9366651	3e-28	0.51	H3C9P,BTN3A2	Number of decayed, missing and filled tooth surfaces or use of dentures	6:26336468	Shungin et al., 2019
rs149467613	3e-08	0.05	P2RY2	Number of decayed, missing and filled tooth surfaces or use of dentures	11:73232438	Shungin et al., 2019
rs121908120	2e-22	0.03	WNT10A	Number of decayed, missing and filled tooth surfaces or use of dentures	2:218890289	Shungin et al., 2019
rs2072693	5e-08	0.48	RHCG	Number of decayed, missing and filled tooth surfaces or use of dentures	15:89471714	Shungin et al., 2019
rs3865314	1e-08	0.51	NPEPPS	Number of decayed, missing and filled tooth surfaces or use of dentures	17:47592158	Shungin et al., 2019
rs11676272	1e-08	0.52	ADCY3	Number of decayed, missing and filled tooth surfaces or use of dentures	2:24918669	Shungin et al., 2019
rs898797	2e-08	0.59	RNU6-526P	Number of decayed, missing and filled tooth surfaces or use of dentures	8:9372179	Shungin et al., 2019
rs9831002	9e-10	0.49	SATB1-AS1	Number of decayed, missing and filled tooth surfaces or use of dentures	3:18811205	Shungin et al., 2019
rs57067187	7e-09	0.63	RENO1,BAHCC1	Number of decayed, missing and filled tooth surfaces or use of dentures	17:81387532	Shungin et al., 2019
rs7429279	1e-09	0.41	RARB	Number of decayed, missing and filled tooth surfaces or use of dentures	3:25077146	Shungin et al., 2019
rs10851907	1e-09	0.41	CHRNB4,CHRNA3	Number of decayed, missing and filled tooth surfaces or use of dentures	15:78623522	Shungin et al., 2019
rs8054556	2e-09	0.46	TMEM219	Number of decayed, missing and filled tooth surfaces or use of dentures	16:29946895	Shungin et al., 2019
rs7217268	1e-09	0.38	LINC00511	Number of decayed, missing and filled tooth surfaces or use of dentures	17:72341986	Shungin et al., 2019
rs1108343	1e-08	0.36	SALL1	Number of decayed, missing and filled tooth surfaces or use of dentures	16:51177684	Shungin et al., 2019
rs2238651	4e-08	0.24	TMEM59L	Number of decayed, missing and filled tooth surfaces or use of dentures	19:18608036	Shungin et al., 2019
rs263771	7e-09	0.23	ELF2P4,ZNF804A	Number of decayed, missing and filled tooth surfaces or use of dentures	2:185056965	Shungin et al., 2019
rs1482698	1e-13	0.38	LINC02224	Number of decayed, missing and filled tooth surfaces or use of dentures	5:44539351	Shungin et al., 2019
rs3820640	3e-08	0.84	ITPKB	Number of decayed, missing and filled tooth surfaces or use of dentures	1:226681217	Shungin et al., 2019
rs11672900	5e-14	0.47	MAMSTR	Number of decayed, missing and filled tooth surfaces or use of dentures	19:48717066	Shungin et al., 2019
rs28822480	7e-13	0.29	RNU4-17P	Number of decayed, missing and filled tooth surfaces or use of dentures	18:60257590	Shungin et al., 2019
rs72694438	2e-10	0.21	AMY1C	Number of decayed, missing and filled tooth surfaces or use of dentures	1:103822256	Shungin et al., 2019
rs10048146	5e-14	0.81	FOXL1,LINC02188	Number of decayed, missing and filled tooth surfaces or use of dentures	16:86677054	Shungin et al., 2019
rs80270335	2e-09	0.09	ALK	Number of decayed, missing and filled tooth surfaces or use of dentures	2:29393789	Shungin et al., 2019
rs9905793	7e-09	0.091	HOXB3,HOXB-AS2,HOXB-AS3	Number of decayed, missing and filled tooth surfaces or use of dentures	17:48558287	Shungin et al., 2019
rs62106258	9e-12	0.95	LINC01865,LINC01874	Number of decayed, missing and filled tooth surfaces or use of dentures	2:417167	Shungin et al., 2019
rs185566659	2e-09	0.032	OPA1	Number of decayed, missing and filled tooth surfaces or use of dentures	3:193676936	Shungin et al., 2019
rs79577009	3e-07	NR	SMAD2	Dental caries, Agenesis and Hypoplasia	18:47884850	Alotaibi et al., 2022
rs11125855	9e-07	NR	PAPOLG	Dental caries, Agenesis and Hypoplasia	2:60794214	Alotaibi et al., 2022
rs6758898	3e-06	NR	CHCHD5,SLC20A1	Dental caries, Agenesis and Hypoplasia	2:112625107	Alotaibi et al., 2022
rs4868444	3e-06	NR	MSX2,MIR4634	Dental caries, Agenesis and Hypoplasia	5:174733110	Alotaibi et al., 2022
rs5850440	3e-06	NR	ROBO1	Dental caries, Agenesis and Hypoplasia	3:79600650	Alotaibi et al., 2022
References
Zeng Z, Feingold E, Wang X, Weeks DE, Lee M, Cuenco DT, Broffitt B, Weyant RJ, Crout R, McNeil DW, Levy SM, Marazita ML, Shaffer JR. Genome-wide association study of primary dentition pit-and-fissure and smooth surface caries. Caries Res. 2014;48(4):330-8. doi: 10.1159/000356299. PMID: 24556642; PMCID: PMC4043868.
Zeng Z, Shaffer JR, Wang X, Feingold E, Weeks DE, Lee M, Cuenco KT, Wendell SK, Weyant RJ, Crout R, McNeil DW, Marazita ML. Genome-wide association studies of pit-and-fissure- and smooth-surface caries in permanent dentition. J Dent Res. 2013 May;92(5):432-7. doi: 10.1177/0022034513481976. Epub 2013 Mar 7. PMID: 23470693; PMCID: PMC3627505.
Borgio JF, Alsuwat HS, Alamoudi W, Hegazi FM, Al Otaibi WM, M Ibrahim A, Almandil NB, Al-Amodi AM, Alyousef YM, AlShwaimi E, Almasoud N, Kamaraj B, Sayed A. Exome array identifies functional exonic biomarkers for pediatric dental caries. Comput Biol Med. 2022 Feb;141:105019. doi: 10.1016/j.compbiomed.2021.105019. Epub 2021 Nov 4. PMID: 34749984.
Orlova E, Dudding T, Chernus JM, Alotaibi RN, Haworth S, Crout RJ, Lee MK, Mukhopadhyay N, Feingold E, Levy SM, McNeil DW, Foxman B, Weyant RJ, Timpson NJ, Marazita ML, Shaffer JR. Association of Early Childhood Caries with Bitter Taste Receptors: A Meta-Analysis of Genome-Wide Association Studies and Transcriptome-Wide Association Study. Genes (Basel). 2022 Dec 24;14(1):59. doi: 10.3390/genes140…
Zou T, Foxman B, McNeil DW, Weinberg SM, Marazita ML, Shaffer JR. Genome-Wide Analysis of Dental Caries Variability Reveals Genotype-by-Environment Interactions. Genes (Basel). 2023 Mar 17;14(3):736. doi: 10.3390/genes14030736. PMID: 36981009; PMCID: PMC10048401.
Shungin D, Haworth S, Divaris K, Agler CS, Kamatani Y, Keun Lee M, Grinde K, Hindy G, Alaraudanjoki V, Pesonen P, Teumer A, Holtfreter B, Sakaue S, Hirata J, Yu YH, Ridker PM, Giulianini F, Chasman DI, Magnusson PKE, Sudo T, Okada Y, Völker U, Kocher T, Anttonen V, Laitala ML, Orho-Melander M, Sofer T, Shaffer JR, Vieira A, Marazita ML, Kubo M, Furuichi Y, North KE, Offenbacher S, Ingelsson E, Fr…
Alotaibi RN, Howe BJ, Moreno Uribe LM, Ramirez CV, Restrepo C, Deleyiannis FWB, Padilla C, Orioli IM, Buxó CJ, Hecht JT, Wehby GL, Neiswanger K, Murray JC, Shaffer JR, Weinberg SM, Marazita ML. Multivariate GWAS of Structural Dental Anomalies and Dental Caries in a Multi-Ethnic Cohort. Front Dent Med. 2021;2:771116. doi: 10.3389/fdmed.2021.771116. Epub 2022 Jan 4. PMID: 36267138; PMCID: PMC958144…
Haworth S, Shungin D, van der Tas JT, Vucic S, Medina-Gomez C, Yakimov V, Feenstra B, Shaffer JR, Lee MK, Standl M, Thiering E, Wang C, Bønnelykke K, Waage J, Jessen LE, Nørrisgaard PE, Joro R, Seppälä I, Raitakari O, Dudding T, Grgic O, Ongkosuwito E, Vierola A, Eloranta AM, West NX, Thomas SJ, McNeil DW, Levy SM, Slayton R, Nohr EA, Lehtimäki T, Lakka T, Bisgaard H, Pennell C, Kühnisch J, Maraz…

## Sheet: Supp. Table-3
Supplementary Table 3: Twenty-four SNPs selected for the Study were found to be associated with dental caries in the GWAS catalogue (https://www.ebi.ac.uk/gwas/).
SNP- Single Nucleotide Polymorphism, chr.- chromosome, RF- Reference allele, Alt Allele -Other allele/ Alternate allele, MA- Minor allele, Mean Allele Frequency: Average of effective allele frequency observed in SAS, EUR, AA, EA.
Variation ID	Chromosome	Position	dbSNP	REF Allele	ALT Allele	Minor Allele	Gene(s)	CADD_PHRED	CADD_RAW	REVEL score
rs10495332	chr1	232620280	rs10495332	T	C	C	SIPA1L2	0.034	-0.7468	0.123
rs1079204	chr2	218265791	rs1079204	G	A	A	AAMP	0.256	-0.340278	0.892
rs121908120	chr2	218890289	rs121908120	T	A	A	WNT10A	-	-	0.034
rs4016429	chr3	28923310	rs4016429	C	G	G	RBMS3	0.991	-0.062706	0.671
rs9311745	chr3	60016099	rs9311745	T	C	C	FHIT	7.91	0.641513	0.215
rs17236529	chr3	160508519	rs17236529	C	T	T	KPNA4	5.769	0.431159	0.456
rs185566659	chr3	193676936	rs185566659	G	A	A	OPA1	2.841	0.17482	0.098
rs6818964	chr4	73104747	rs6818964	C	T	T	ANKRD17	0.129	-0.482822	0.102
rs9471075	chr6	39339256	rs9471075	A	C	C	KIF6	0.178	-0.415991	0.987
rs197480	chr6	142749368	rs197480	C	T	T	HIVEP2,ADGRG6	1.998	0.089434	0.012
rs3798305	chr6	166949985	rs3798305	C	T	T	RNASET2	4.395	0.3091	0.543
rs6953213	chr7	7273854	rs6953213	G	A	A	COL28A1,C1GALT1	2.273	0.119729	0.057
rs215738	chr7	32404823	rs215738	G	A	G	PDE1C	5.443	0.401507	0.231
rs16882396	chr7	141188521	rs16882396	C	G	G	TMEM178B	-	-	0.913
rs17128007	chr8	19225642	rs17128007	C	T	T	SH2D4A	0.107	-0.521667	0.729
rs16867579	chr8	101363039	rs16867579	A	C	C	NACA4P	0.525	-0.194603	0.384
rs10958998	chr9	10275798	rs10958998	A	G	G	PTPRD	1.206	-0.021495	0.078
rs149467613	chr11	73232438	rs149467613	G	A	A	P2RY2	5.41	0.398506	0.009
rs16954776	chr13	98048363	rs16954776	A	G	G	IPO5,FARP1	1.089	-0.04294	0.042
rs2877649	chr14	24484796	rs2877649	T	C	T	CMA1,SDR39U1	1.322	-0.002158	0.251
rs1064524	chr16	30481502	rs1064524	C	T	T	ITGAL	0.36	-0.270662	0.935
rs17088439	chr18	73854856	rs17088439	T	G	G	-	0.121	-0.495941	0.826
rs6120141	chr20	33180849	rs6120141	T	C	C	BPIFA2	2.822	0.17309	0.021
rs17124372	chr20	33210631	rs17124372	T	C	C	BPIFA3,BPIFA4P	0.983	-0.064412	0.174

## Sheet: Supp. Table-4
Supplementary Table 4 : Structural variations observed among the selected variations
Variation	Chromosome	Chrom Start	Chrom End	Structural Variant Annotation	Reference
rs10495332	chr1	232459268	233243473	Gain	Pinto et al., 2007
rs121908120	chr2	218833280	218998934	Loss	Cooper et al., 2011
rs4016429	chr3	28739221	29002946	Gain	Cooper et al., 2011
rs9311745	chr3	58504268	60219035	Gain	Coe et al., 2014
rs185566659	chr3	193516110	193685857	Gain	Redon et al., 2006
rs6818964	chr4	72886524	73255193	Gain	Shaikh et al., 2009
rs149467613	chr11	73165138	73379958	Gain	Wong et al., 2007
rs2877649	chr14	24438840	24524460	Gain	Coe et al., 2014
rs17088439	chr18	73757794	74189316	Gain	Coe et al., 2014
rs6120141	chr20	32469233	33355029	Loss	Coe et al., 2014
rs17124372	chr20	32469233	33355029	Loss	Coe et al., 2014
rs9471075	chr6	39148753	39358204	Loss	Wong et al., 2007
rs197480	chr6	142648996	142795380	Gain	Wong et al., 2007
rs3798305	chr6	166570605	167041651	Gain	Cooper et al., 2011
rs6953213	chr7	6648101	7734210	Gain	Pinto et al., 2007
rs17128007	chr8	18564700	19388208	Gain	Suktitipat et al., 2014
rs10958998	chr9	9553036	11021845	Gain	Suktitipat et al., 2014
Reference
Pinto D, Marshall C, Feuk L, Scherer SW. Copy-number variation in control population cohorts. Hum Mol Genet. 2007 Oct 15;16 Spec No. 2:R168-73. doi: 10.1093/hmg/ddm241. Erratum in: Hum Mol Genet. 2008 Feb 1;17(3):166-7. PMID: 17911159.
Cooper GM, Coe BP, Girirajan S, Rosenfeld JA, Vu TH, Baker C, Williams C, Stalker H, Hamid R, Hannig V, Abdel-Hamid H, Bader P, McCracken E, Niyazov D, Leppig K, Thiese H, Hummel M, Alexander N, Gorski J, Kussmann J, Shashi V, Johnson K, Rehder C, Ballif BC, Shaffer LG, Eichler EE. A copy number variation morbidity map of developmental delay. Nat Genet. 2011 Aug 14;43(9):838-46. doi: 10.1038/ng.9…
Coe BP, Witherspoon K, Rosenfeld JA, van Bon BW, Vulto-van Silfhout AT, Bosco P, Friend KL, Baker C, Buono S, Vissers LE, Schuurs-Hoeijmakers JH, Hoischen A, Pfundt R, Krumm N, Carvill GL, Li D, Amaral D, Brown N, Lockhart PJ, Scheffer IE, Alberti A, Shaw M, Pettinato R, Tervo R, de Leeuw N, Reijnders MR, Torchia BS, Peeters H, O'Roak BJ, Fichera M, Hehir-Kwa JY, Shendure J, Mefford HC, Haan E, G…
Redon R, Ishikawa S, Fitch KR, Feuk L, Perry GH, Andrews TD, Fiegler H, Shapero MH, Carson AR, Chen W, Cho EK, Dallaire S, Freeman JL, González JR, Gratacòs M, Huang J, Kalaitzopoulos D, Komura D, MacDonald JR, Marshall CR, Mei R, Montgomery L, Nishimura K, Okamura K, Shen F, Somerville MJ, Tchinda J, Valsesia A, Woodwark C, Yang F, Zhang J, Zerjal T, Zhang J, Armengol L, Conrad DF, Estivill X, T…
Shaikh TH, Gai X, Perin JC, Glessner JT, Xie H, Murphy K, O'Hara R, Casalunovo T, Conlin LK, D'Arcy M, Frackelton EC, Geiger EA, Haldeman-Englert C, Imielinski M, Kim CE, Medne L, Annaiah K, Bradfield JP, Dabaghyan E, Eckert A, Onyiah CC, Ostapenko S, Otieno FG, Santa E, Shaner JL, Skraban R, Smith RM, Elia J, Goldmuntz E, Spinner NB, Zackai EH, Chiavacci RM, Grundmeier R, Rappaport EF, Grant SF,…
Wong KK, deLeeuw RJ, Dosanjh NS, Kimm LR, Cheng Z, Horsman DE, MacAulay C, Ng RT, Brown CJ, Eichler EE, Lam WL. A comprehensive analysis of common copy-number variations in the human genome. Am J Hum Genet. 2007 Jan;80(1):91-104. doi: 10.1086/510560. Epub 2006 Dec 5. PMID: 17160897; PMCID: PMC1785303.
Pinto D, Marshall C, Feuk L, Scherer SW. Copy-number variation in control population cohorts. Hum Mol Genet. 2007 Oct 15;16 Spec No. 2:R168-73. doi: 10.1093/hmg/ddm241. Erratum in: Hum Mol Genet. 2008 Feb 1;17(3):166-7. PMID: 17911159.
Suktitipat B, Naktang C, Mhuantong W, Tularak T, Artiwet P, Pasomsap E, Jongjaroenprasert W, Fuchareon S, Mahasirimongkol S, Chantratita W, Yimwadsana B, Charoensawan V, Jinawath N. Copy number variation in Thai population. PLoS One. 2014 Aug 13;9(8):e104355. doi: 10.1371/journal.pone.0104355. PMID: 25118596; PMCID: PMC4131886.

## Sheet: Supp. Table-5
Supplementary Table 5 : The epigenetic effects associated with selected genetic variations
Variations	Chromosome	Feature Type Class	Feature Type	Epigenome
rs10495332	chr1	Histone	H3K4me1	bipolar neuron
rs149467613	chr11	Histone	H3K36me3	CD14 positive monocyte
rs16954776	chr13	Histone	H3K27me3	K562
rs2877649	chr14	Histone	H3K4me1	Monocytes-CD14+
rs17088439	chr18	Histone	H3K4me1	bipolar neuron
rs1079204	chr2	Histone	H3K36me3	Monocytes-CD14+
rs6120141	chr20	Histone	H3K27me3	K562
rs17124372	chr20	Histone	H3K27me3	bipolar neuron
rs4016429	chr3	Histone	H3K4me1	PC 3
rs9311745	chr3	Histone	H3K4me1	DND-41
rs17236529	chr3	Histone	H3K36me3	CD14 positive monocyte
rs185566659	chr3	Histone	H3K36me3	Monocytes-CD14+
rs6818964	chr4	Histone	H3K36me3	CD14 positive monocyte
rs9471075	chr6	Histone	H3K27me3	CD14 positive monocyte
rs197480	chr6	Histone	H3K4me1	B cell ENCSR682AXR
rs3798305	chr6	Histone	H4K20me1	Monocytes-CD14+
rs6953213	chr7	Histone	H3K4me1	bipolar neuron
rs215738	chr7	Histone	H3K27me3	K562
rs16882396	chr7	Histone	H3K27me3	HCT116
rs17128007	chr8	Histone	H3K4me1	NHEK
rs16867579	chr8	Histone	H3K4me1	MCF 7
rs10958998	chr9	Histone	H3K4me1	bipolar neuron

## Sheet: Supp. Table 6
Supplementary Table 6 : The comparision between selected variants alleles frequencies from different databases
Variations	genomAD	HGDP	1KG	genomAD	HGDP	1KG	genomAD	HGDP	1KG	genomAD	HGDP	1KG	genomAD	HGDP	1KG
	East Asian	East Asian	East Asian	South Asian	South Asian	South Asian	European	European	European	Admixed Americans	Admixed Americans	Admixed Americans	African	African	African
rs10495332	0.3533	0.3045	0.3576	0.03647	0.06077	0.02626	0.03314	0.01987	0.02055	0.02105	0.08	0.04559	0.006714	0	0.002333
rs149467613	0.001157	0	0.00202	0.03942	0.05801	0.03838	0.03315	0.04305	0.04599	0.02754	0	0.02059	0.01021	0	0.0007776
rs16954776	0.02681	0.02968	0.02626	0.0318	0.04802	0.02323	0.001416	0.03333	0.01272	0.04846	0	0.04265	0.3563	0.3687	0.4059
rs2877649	0.8703	0.8721	0.8687	0.9262	0.9254	0.9313	0.9712	0.9702	0.9736	0.9087	0.83	0.8926	0.6601	0.6818	0.5848
rs17088439	0.1632	0.1727	0.1495	0.1094	0.09669	0.104	0.02224	0.05629	0.03523	0.1279	0.17	0.08824	0.1948	0.2828	0.1955
rs1079204	0.001614	0.009091	0.005051	0.0168	0.02222	0.01313	0.0236	0.04305	0.04501	0.02313	0	0.03676	0.03386	0.0202	0.02644
rs6120141	0.06019	0.06591	0.05657	0.01469	0.03591	0.01414	0.04033	0.02649	0.04207	0.05699	0	0.05882	0.3653	0.303	0.4666
rs17124372	0.01871	0.01818	0.0202	0.01368	0.02762	0.01616	0.03993	0.02649	0.03831	0.03099	0	0.03824	0.1366	0.1212	0.1742
rs4016429	0.09322	0.07045	0.08687	0.1752	0.1492	0.1984	0.006789	0.01656	0.02446	0.03878	0.06	0.03676	0.09619	0.1263	0.09953
rs9311745	0.3106	0.3591	0.2939	0.1629	0.1519	0.1727	0.03836	0.06623	0.04403	0.1652	0.19	0.1632	0.1647	0.2959	0.154
rs17236529	0.0001929	0	0	0.004971	0.005525	0.005051	0.02666	0.03	0.03131	0.007007	0	0.004412	0.004887	0	0.001555
rs185566659	0.0302	0.0419	0.03452	0.01745	0.02869	0.0138	0.04622	0.03125	0.02697	0.0237	0	0.02336	0.01762	0.01064	0.01155
rs6818964	0.00237	0.01053	0.004405	0.02902	0.02759	0.0354	0.02095	0.03383	0.02561	0.02469	0	0.03155	0.04112	0.03165	0.03979
rs9471075	0.00193	0.002273	0.00202	0.008282	0.01105	0.006061	0.03497	0.03311	0.0362	0.06919	0.03	0.05	0.3962	0.5051	0.4767
rs197480	0	0	0	0.004559	0.01105	0.00202	0.01507	0.03642	0.03131	0.01654	0	0.01176	0.007649	0	0.0007776
rs3798305	0.08748	0.07045	0.08384	0.03724	0.01657	0.05051	0.004894	0.009934	0.01859	0.02381	0	0.01912	0.09689	0.197	0.009934
rs6953213	0.1803	0.2318	0.1802	0.02406	0.0419	0.02222	0.08571	0.04305	0.04207	0.06056	0.1	0.05	0.07389	0.05556	0.06299
rs215738	0.9919	0.9864	0.9879	0.8236	0.85	0.8071	0.9742	0.9636	0.9648	0.9076	0.95	0.8926	0.5731	0.4697	0.5101
rs16882396	0.1076	0.1091	0.1081	0.06515	0.04972	0.07576	0.02722	0.0298	0.02642	0.01988	0.01	0.02059	0.005606	0	0.001555
rs17128007	0	0	0	0.02995	0.01657	0.03232	0.0294	0.01656	0.01957	0.01583	0	0.01618	0.07559	0.07576	0.08165
rs16867579	0.008884	0.02727	0.008081	0.01885	0.01934	0.03131	0.005937	0.003311	0.01174	0.05352	0	0.02794	0.3437	0.5556	0.4215
rs10958998	0.1092	0.1023	0.1121	0.08046	0.03867	0.09495	0.006397	0.04967	0.02544	0.1427	0.34	0.1873	0.07539	0.05051	0.08398
